# Supplementary material for: Prevalence, Molecular Characterization, and Antimicrobial Resistance Profile of Enterotoxigenic Escherichia coli Isolates from Pig Farms in China
Source: Foods. 2025 Mar 28;14(7):1188. doi: 10.3390/foods14071188 (PMC11989071; doi:10.3390/foods14071188)
Supplement: Supplementary file 1 [file foods-14-01188-s001.zip]

Archive with 1 entries (1 files):
- foods-3535768-supplementary.pdf
